# Supplementary material for: Multiple Primary Cancers as an Independent Criterion for Germline Testing: Comparison with Guideline-Based Criteria
Source: J Clin Med. 2025 Oct 16;14(20):7310. doi: 10.3390/jcm14207310 (PMC12565061; doi:10.3390/jcm14207310)
Supplement: Supplementary file 1 [file jcm-14-07310-s001.zip]

Archive with 1 entries (1 files):
- jcm-3796461-supplementary.pdf
